# Supplementary material for: MicroRNA-221-3p inhibits the inflammatory response of keratinocytes by regulating the DYRK1A/STAT3 signaling pathway to promote wound healing in diabetes
Source: Commun Biol. 2024 Mar 9;7:300. doi: 10.1038/s42003-024-05986-0 (PMC10924844; doi:10.1038/s42003-024-05986-0)
Supplement: Supplementary file 4 — Supplementary Data 1 [file 42003_2024_5986_MOESM4_ESM.xlsx]

## Sheet: Fig. 1
1b										1c
	Day	Ctrl									Day	Ctrl
	0	0	0	0	0	0	0	0			0	19.97	21.92	23.28	25.13	20.51	20.46	19.31
	4	72.3585	50.5474	59.1065	44.2897	58.0205	54.9853	59.2439			4	5.52	10.84	9.52	14	8.61	9.21	7.87
	6	79.4191	70.1186	73.0241	83.2073	85.9093	80.3519	80.9943			6	4.11	6.55	6.28	4.22	2.89	4.02	3.67
	8	87.2809	89.1423	83.2474	97.7716	93.8567	93.8905	89.6427			8	2.54	2.38	3.9	0.56	1.26	1.25	2
	10	100	96.6697	98.6254	100	100	100	100			10	0	0.73	0.32	0	0	0	0
	Day	miR-221-3p									Day	miR-221-3p
	0	0	0	0	0	0	0	0	0		0	22.01	21.93	22.57	21.16	19.28	22.87	21.75	19.95
	4	55.8837	62.8819	67.8334	70.7467	65.612	67.5995	73.931	54.1353		4	9.71	8.14	7.26	6.19	6.63	7.41	5.67	9.15
	6	90.1863	79.2522	77.0935	83.3176	88.4336	89.9432	90.3908	88.02		6	2.16	4.55	5.17	3.53	2.23	2.3	2.09	2.39
	8	98.4098	95.7136	92.4236	92.8166	98.4959	98.0324	98.3908	98.1454		8	0.35	0.94	1.71	1.52	0.29	0.45	0.35	0.37
	10	100	100	100	100	100	100	100	100		10	0	0	0	0	0	0	0	0
	Day	DM-Ctrl									Day	DM-Ctrl
	0	0	0	0	0	0	0	0			0	19.46	26.66	21.83	23.17	19.49	22.3	16.28
	4	15.0051	59.1898	27.3019	26.6293	30.6824	56.6816	20.8845			4	16.54	10.88	15.87	17	13.51	9.66	12.88
	6	29.5992	69.7299	46.9995	59.0419	56.6957	70.0897	52.8255			6	13.7	8.07	11.57	9.49	8.44	6.67	7.68
	8	46.0945	74.3811	71.8278	78.6793	71.0108	69.3273	65.602			8	10.49	6.83	6.15	4.94	5.65	6.84	5.6
	10	56.3721	81.6954	77.9661	84.4195	77.6295	78.7444	57.6167			10	8.49	4.88	4.81	3.61	4.36	4.74	6.9
	Day	DM-miR-221-3p									Day	DM-miR-221-3p
	0	0	0	0	0	0	0	0	0		0	18.14	25.03	25.07	20.74	25.51	18.35	15.68	17.47
	4	43.0572	56.1726	32.509	49.1321	57.3501	51.0627	12.5341	28.5367		4	9.76	10.97	16.92	10.55	10.88	8.98	12.84	11.77
	6	63.4189	65.5613	48.8632	81.6297	78.871	73.624	58.1063	69.5811		6	6.27	8.62	12.82	3.81	5.39	4.84	6.15	5.01
	8	74.2124	84.8182	79.2581	80.7618	84.0455	87.9019	78.3379	68.9132		8	4.42	3.8	5.2	3.99	4.07	2.22	3.18	5.12
	10	82.2637	84.3388	84.3239	87.7531	86.4367	90.9537	76.8392	87.2495		10	3.04	3.92	3.93	2.54	3.46	1.66	3.4	2.1

## Sheet: Fig. 2
2c
			DM-Ctrl							DM-miR-221-3p
	MPO	Day1	1.13698	0.872757	0.726031	1.02241	1.02065	1.22116		0.616717	0.81547	0.899063	1.06216	0.837683	0.645361
		Day3	0.849513	0.76218	0.62721	1.36485	1.62829	0.767954		0.658246	0.74197	0.490076	0.630819	0.543486	0.406351
		Day7	0.922693	1.40519	0.805833	0.916241	1.2152	0.734857		0.630901	0.349863	0.774288	0.574264	0.92341	0.797947
		Day11	0.978908	1.00744	0.950372	1.06327				0.569479	0.805211	0.830025	0.308933
2d
			DM-Ctrl						DM-miR-221-3p
	CD68	Day1	0.595137	1.04467	0.867967	1.38041	1.11182		0.797286	1.29135	0.992366	1.18815	1.11111
		Day3	1.09363	0.876931	1.0555	0.812259	1.16264		0.679888	0.848292	0.503281	0.722833	0.800039
		Day7	0.905303	1.14265	1.04904	0.820751	1.08226		0.819543	0.991666	0.680638	0.448726	0.802029
		Day11	1.03733	1.39168	0.803715	0.76728			0.767994	0.521522	0.825147	0.71227	0.594392	0.724415
2e
		DM-Ctrl									DM-miR-221-3p
	IL-1β	1.11601	1.1927	0.916742	0.758943	1.16611	0.925984				0.230483	0.443319	0.210908	0.236844	0.978431	0.818566
	IL-6	0.95878	0.998344	1.48224	0.614241	0.823695	0.686297	1.51605	1.33891		1.18006	1.25365	0.887241	1.53179	0.430446	0.500492	1.20158	1.62635
	IL-8	0.936317	0.976191	0.958649	0.808644	0.877868	0.892225	1.35059	1.33413		1.26912	1.24968	0.969085	1.37179	0.431579	0.454918	1.21992	1.61105
	TNF-α	0.706491	0.741816	1.81747	1.54162	0.733466	0.63474	1.26117	1.15984		1.05716	1.01074	0.76863	1.09908	0.527586	0.506997	1.0304	1.45162
2f
		DM-Ctrl									DM-miR-221-3p
	IL-1β	1.11058	1.10563	1.01919	0.904096	1.13698	0.777352				0.269841	0.390017	0.624139	0.586313	0.46506	0.451341	0.868802	1.02467
	IL-6	0.969275	0.892742	0.866248	0.583247	1.04583	1.02914	1.37082	1.5503		0.994131	0.884512	1.39322	1.1378	0.752802	0.651636	1.60706	0.376393
	IL-8	0.54528	1.0538	1.13541	0.885778	1.23808	1.39764				0.194017	0.115832	0.387761	0.310374	0.25005	0.53171	0.912289	0.926632
	TNF-α	2.19951	0.199479	0.188623	1.77141	1.07776	1.8542	1.22464			0.497247	0.520592	1.31141	1.32173	0.911492	1.33089
2g
		DM-Ctrl									DM-miR-221-3p
	IL-1β	0.441771	2.27913	0.914431	1.5459	0.69768	1.01955	2.28292	0.421941		0.363953	0.775567	0.207849	0.206322	1.07698	1.23195	0.490505	0.670636	0.260845	0.222348
	IL-6	1.64829	1.77648	1.52762	0.196824	0.825077	0.687214	2.0032			0.140817	0.2678	0.138214	0.490092	0.756034	0.250006	0.276654
	IL-8	0.425878	1.51765	0.99364	0.239025	2.20861	0.686945				0.779027	0.17268	0.359106	0.311032	0.512465	0.227375	0.353691	0.438659
	TNF-α	1.42014	1.84226	0.610361	1.86656	2.13315	0.771412				0.053026	0.662189	1.33262	0.158388	1.12431	0.790193
2h
		DM-Ctrl											DM-miR-221-3p
	CD86	0.866594	1.98608	0.914492	1.49759	0.818805	0.854716	1.46646	0.552392	1.46468	0.510914		0.347216	1.3189	0.428158	0.588025	1.41772	0.517398	0.35745	0.55542	0.63082	0.329256
	CD206	2.53186	0.381979	1.33166	0.41214	0.998779	1.88631						0.591766	1.79005	1.13864	2.35778	0.457115	1.35266

## Sheet: Fig. 3
3a
		NG						Mannitol						HG
	IL-1	0.961438	0.799665	1.20065	1.08332			1.13973	1.14024	1.13122	1.2374			1.51952	1.39548	1.33632	1.09506
	IL-6	1.2319	0.814809	1.01635	0.980232			1.3297	0.931862	1.32972	0.909891			2.12995	2.42079	2.30925	2.71818
	IL-8	1.03086	1.00602	1.14215	0.844245			1.38847	1.29449	1.92217	1.06659			24.1614	25.7673	19.859	27.0186
	TNF-α	1.0429	0.634159	1.31818	1.14706			1.47304	1.10653	1.54857	1.04044			5.85883	6.96072	4.61632	3.35886
3b						3c						3d						3e
	IL-1	NG-Ctrl	NG-Mimic	HG-Ctrl	HG-Mimic		IL-6	NG-Ctrl	NG-Mimic	HG-Ctrl	HG-Mimic		IL-8	NG-Ctrl	NG-Mimic	HG-Ctrl	HG-Mimic		TNF-α	NG-Ctrl	NG-Mimic	HG-Ctrl	HG-Mimic
		1.23429	0.197014	2.91422	0.303855			1.12369	0.755591	2.13864	1.73778			1.19257	0.645393	8.75979	7.10122			1.03113	0.721491	16.3452	2.73707
		1.44034	0.187092	3.08384	0.301315			1.07368	0.615339	2.12607	1.80948			1.06405	0.462138	11.4914	7.24626			0.988117	0.733848	16.3758	2.85296
		0.878016	0.176875	1.96019	0.25708			1.14173	0.608272	2.2243	1.45142			1.04437	0.593657	10.8299	4.13294			0.968314	0.600314	13.6517	2.77612
		1.41146	0.230137	2.5312	0.35908			0.936662	0.787827	2.66783	2.03293			1.21954	0.83839	11.216	7.81738			0.960913	0.733018	15.4993	3.67236
		0.538979	0.205696		0.308349			0.888574	0.674922		1.09441			0.842061	0.658272		6.33159			1.03593	0.67445		3.34057
		0.842124	0.168432	1.3074	0.305027			0.872243	0.613242	2.71136	1.90061			0.734784	0.624343	11.7225	7.46969			1.01823	0.761588	15.9533	3.45212
3f						3g						3h						3i
	IL-1	NG-Ctrl	NG-Mimic	HG-Ctrl	HG-Mimic		IL-6	NG-Ctrl	NG-Mimic	HG-Ctrl	HG-Mimic		IL-8	NG-Ctrl	NG-Mimic	HG-Ctrl	HG-Mimic		TNF-α	NG-Ctrl	NG-Mimic	HG-Ctrl	HG-Mimic
		40.8676	30.2494	84.5737	50.5685			16.0663	13.1597	57.9617	28.2379			124.252	95.7615	227.947	186.011			111.344	46.9648	477.471	320.686
		42.8399	24.2739	75.1543	46.5404			18.3363	14.1039	87.3721	32.05			115.669	56.2408	216.619	145.624			107.126	45.0224	465.039	239.324
		47.119	25.2135	82.4328	60.9678			16.4725	16.5286	58.0911	29.45			109.779	119.964	232.276	126.692			144.033	51.1272	452.663	238.048
		37.3075	28.6169	85.1818	45.6887			20.5299	15.1336	70.2152	30.7487			112.821	66.9385	347.153	175.781			168.73	59.7851	463.318	260.692
		40.6665	22.8167	71.7271	53.828			20.1712	15.8701	87.709	36.2582			148.6	122.55	220.738	173.962			139.4	47.89	423.9	267.56
		37.9004	24.5429	77.7741	51.592			23.1449	14.6572	89.562	46.6238			134.697	113.051	312.574	206.213			128.77	46.22	444.8	289.325
		41.0609	24.1183	82.4328	47.7837									147.904	100.4	309.675	183.275
		42.137	31.3739	86.6932	55.7668
3j
	HG-Ctrl	HG-Mimic
	17.8	14.83
	15.77	13.9
	15.91	12.11

## Sheet:  Fig. 4
4d
		NC				DYRK1A-WT				DYRK1A-Mut
	Ctrl	1	1	1		0.915035	1.01531	1.07472		1.04182	1.02392	0.958127
	miR-221-3p	0.969082	1.15155	1.03902		0.561404	0.577325	0.598908		1.09253	1.19624	1.04778
4e				4f						4g						4h						4i
	DYRK1A	NG	HG		IL-1β	Crtl	Mimic	siDYRK1A	siDYRK1A+Mimic		IL-6	Crtl	Mimic	siDYRK1A	siDYRK1A+Mimic		IL-8	Crtl	Mimic	siDYRK1A	siDYRK1A+Mimic		TNF-α	Crtl	Mimic	siDYRK1A	siDYRK1A+Mimic
		0.716718	1.81074			0.745649	0.48848	0.679279	0.460566			1.03177	0.400338	0.156482	0.079749			0.863273	0.449957	0.188849	0.08072			0.817164	0.182051	0.021106	0.014618
		1.07217	2.04723			1.09977	0.347575	0.402438	0.213953			1.29706	0.205494	0.104536	0.116622			1.08365	0.338516	0.176532	0.154128			1.22374	0.161031	0.165168	0.006485
		1.21089	2.81139			1.21945	0.522837	0.603174	0.546265			0.747234	0.436263	0.232807	0.163627			1.06897	0.623988	0.352541	0.22192			1	0.465945	0.062062	0.022439
4k		DM-Ctrl						DM-siDYRK1A								DM-siDYRK1A+Mimic
	0	0	0	0	0	0		0	0	0	0	0	0	0		0	0	0	0	0	0	0
	4	27.3019	26.6293	30.6824	56.6816	20.8845		39.5122	57.1429	37.0724	51.4629	37.6278	41.7962	63.3068		25.1778	48.1533	32.7398	54.0456	47.3003	40.8597	36.712
	6	46.9995	59.0419	56.6957	70.0897	52.8255		72.1951	60.4042	35.5131	80.094	72.4438	72.1359	75.498		53.9592	80.4582	70.2145	76.9781	58.8576	70.378	70.6001
	8	71.8278	78.6793	71.0108	69.3273	65.602		82.7494	87.7354	64.0845	81.0345	82.2597	82.4986	88.4462		62.3518	84.1047	82.8005	80.2414	81.0799	83.2211	81.6944
	10	77.9661	84.4195	77.6295	78.7444	57.6167		93.3038	95.774	89.7887	82.0794	92.1779	88.9465	90.1594		84.3528	90.6031	86.2404	85.6504	81.66	81.564	89.057

## Sheet: Fig.5
5d
	DYRK1A	NG-Ctrl	HG-Ctrl	HG-siDYRK1A			p-T705	NG-Ctrl	HG-Ctrl	HG-siDYRK1A			p-S727	NG-Ctrl	HG-Ctrl	HG-siDYRK1A			STAT3	NG-Ctrl	HG-Ctrl	HG-siDYRK1A
		0.849555	1.50706	1.06739				0.890461	1.40022	1.24887				0.942489	1.26388	0.87716				0.872829	1.0813	0.952949
		1.13837	1.28312	0.877991				0.889085	1.6182	1.21585				1.25629	1.47181	0.978473				1.19046	0.958189	0.841421
		1.01216	1.33674	1.14168				1.20986	1.44469	1.14323				1.10883	1.32851	0.99882				0.93674	0.916078	0.963966
														0.692447	1.51849	0.840671
5e
	DYRK1A	Ctrl	Mimic	siDYRK1A	siDYRK1A+Mimic		p-T705	Ctrl	Mimic	siDYRK1A	siDYRK1A+Mimic		p-S727	Ctrl	Mimic	siDYRK1A	siDYRK1A+Mimic		STAT3	Ctrl	Mimic	siDYRK1A	siDYRK1A+Mimic
		1.28623	0.730112	0.661006	0.456591			0.957395	0.757686	0.54071	0.290633			1.00741	0.336697	0.278387	0.324315			1.07517	1.31288	1.33404	1.12997
		0.942515	0.462836	0.591313	0.547935			0.92318	0.55192	0.541645	0.363003			1.01471	0.491552	0.701001	0.213393			1.32201	1.18411	1.07851	1.01467
		0.771249	0.551833	0.532735	0.532387			1.00861	0.737284	0.720012	0.683339			1.08437	0.608899	0.278253	0.305126			0.856924	1.02096	1.08722	1.26553
								1.11082	0.765844	0.761711	0.726297			0.893496	0.55018	0.393312	0.25304			0.7459	0.978347	1.35064	0.888338

## Sheet: Fig.6
6b
	Term						ES	matched_size
	Adherens junction(hsa04520)						-0.628504	69
	Type II diabetes mellitus(hsa04930)						-0.483159	36
	Transcriptional misregulation in cancer(hsa05202)						-0.46486	160
	MicroRNAs in cancer(hsa05206)						-0.42888	151
	Measles(hsa05162)						-0.417273	110
	Shigellosis(hsa05131)						-0.394642	234
	JAK-STAT signaling pathway(hsa04630)						-0.389629	113
	Focal adhesion(hsa04510)						-0.3775	177
	Proteoglycans in cancer(hsa05205)						-0.348864	176
6c
			Term				ES	NES	pval	fdr	geneset_size	matched_size
	HG-Ctrl/NG-Ctrl		JAK-STAT signaling pathway(hsa04630)				0.399918	1.89826	0	0.00374683	162	138
	NG-Mimic/NG-Ctrl		JAK-STAT signaling pathway(hsa04630)				-0.372635	-1.61484	0	0.124056	162	124
	HG-Mimic/HG-Ctrl		JAK-STAT signaling pathway(hsa04630)				-0.334687	-1.45286	0.00956938	0.200503	162	127
6e
	p-T705	NG-Ctrl	NG-Mimic	HG-Ctrl	HG-Mimic		p-S727	NG-Ctrl	NG-Mimic	HG-Ctrl	HG-Mimic		STAT3	NG-Ctrl	NG-Mimic	HG-Ctrl	HG-Mimic
		1.15292	0.718704	1.30709	0.401784			0.986516	0.789973	1.20741	0.6554			1.14927	0.944495	0.941404	0.930073
		1.1888	0.798925	1.36008	0.502747			0.897614	0.700903	1.47398	0.755495			0.912308	1.03264	0.995414	0.852475
		0.830864	0.661675	1.25735	0.594491			1.11587	0.776011	1.37085	0.710313			0.965752	0.989306	0.949481	0.976669
		0.827417	0.659221	1.17685	0.436864									0.972671	1.29924	1.01979	0.88574
6g
	HG-Ctrl	HG-Mimic
	2.20757	0.834076
	1.88725	1.36359
	1.43311	0.785915

## Sheet: Fig.7
7b												7c
	WT												WT
0	0	0	0	0	0	0	0	0	0			0	21.65	20.07	18.77	14.49	18.44	22.15	23.16	16.38	19.88
4	37.4596	43.2985	57.4853	47.0669	57.2668	66.5011	70.7686	31.685	72.2837			4	13.54	11.38	7.98	7.67	7.88	7.42	6.77	11.19	5.51
6	88.0831	85.9492	48.3218	68.254	80.0976	88.3521	84.1537	77.8388	89.0845			6	2.58	2.82	9.7	4.6	3.67	2.58	3.67	3.63	2.17
8	96.2587	97.6582	98.7746	96.8944	90.0217	98.8713	98.5751	99.3285	99.7485			8	0.81	0.47	0.23	0.45	1.84	0.25	0.33	0.11	0.05
10	100	100	100	100	100	97.2912	100	100	96.831			10	0	0	0	0	0	0.6	0	0	0.63
	KO												KO
0	0	0	0	0	0	0	0	0	0	0		0	24.25	14.92	25.3	20.68	18.45	17.06	20.71	19.72	20.47	17.67
4	37.7732	27.2118	43.8735	6.67311	33.2249	29.9531	72.6219	47.8702	36.4436	55.631		4	15.09	10.86	14.2	19.3	12.32	11.95	5.67	10.28	13.01	7.84
6	49.0309	46.3807	53.2806	39.8936	61.9512	75.9672	80.3959	59.8884	47.8261	59.4228		6	12.36	8	11.82	12.43	7.02	4.1	4.06	7.91	10.68	7.17
8	81.6495	76.7426	93.3202	81.9149	92.3577	92.6143	95.8957	94.8783	85.1001	91.2281		8	4.45	3.47	1.69	3.74	1.41	1.26	0.85	1.01	3.05	1.55
10	90.0206	90.9517	100	94.4874	97.2358	100	100	100	97.1666	95.0198		10	2.42	1.35	0	1.14	0.51	0	0	0	0.58	0.88
	DM-WT												DM-WT
0	0	0	0	0	0	0	0					0	20.03	19.8	21.45	23.79	18.29	20.05	14.02	23
4	33.7993	60.9596	29.2308	49.8108	27.9388	22.4938	7.20399	41.5217				4	13.26	7.73	15.18	11.94	13.18	15.54	13.01	13.45
6	46.9795	57.4748	63.4499	52.0807	43.029	56.409	10.6277	59.2609				6	10.62	8.42	7.84	11.4	10.42	8.74	12.53	9.37
8	68.5971	63.0808	68.7646	75.7461	62.7665	74.2643	59.9857	75.6957				8	6.29	7.31	6.7	5.77	6.81	5.16	5.61	5.59
10	82.1268	73.7374	87.0863	89.9958	76.1072	78.7032	85.3067	91.7826				10	3.58	5.2	2.77	2.38	4.37	4.27	2.06	1.89
	DM-KO												DM-KO
0	0	0	0	0	0	0						0	21.56	27.22	17.88	17.44	16.99	21.85
4	26.2523	12.1969	24.4407	6.59404	10.6533	25.8581						4	15.9	23.9	13.51	16.29	15.18	16.2
6	58.3488	20.169	40.3803	25.7454	17.6575	40.0458						6	8.98	21.73	10.66	12.95	13.99	13.1
8	74.3507	30.0514	58.557	53.211	32.3131	43.9817						8	5.53	19.04	7.41	8.16	11.5	12.24
10	79.731	74.9449	72.9866	64.1628	62.5074	63.524						10	4.37	6.82	4.83	6.25	6.37	7.97

## Sheet: Fig.8
8a				8b				8c
MPO	DM-WT	DM-KO		CD68	DM-WT	DM-KO		DYRK1A	DM-WT	DM-KO
	0.695847	0.958765			1.268	1.1688			1.15653	2.91856
	1.01729	1.3118			0.8784	1.5408			1.62568	2.68483
	1.24026	1.51433			0.9992	1.7448			1.37174	1.44879
	1.38891	1.16408			0.8656	1.8368			0.596762	1.31837
	0.850067	1.55056			1	1.0392			0.249718	2.55769
	0.9439	1.02751
	0.860287	1.32202
		1.27928
8d
p-T705	DM-WT	DM-KO		p-S727	DM-WT	DM-KO		STAT3	DM-WT	DM-KO		DYRK1A	DM-WT	DM-KO
	0.679383	1.38306			1.17015	1.31188			0.881473	1.07817			0.584971	0.983475
	0.825051	1.62129			1.02885	1.56644			0.980682	1.23719			1.12343	1.70497
	0.841862	1.29126			0.842046	1.48995			0.970121	0.824265			1.56045	2.22498
	1.47922	1.36604			1.18413	1.09915			1.13299	0.860013			1.21763	1.99626
	1.17448	1.46999			0.77482	1.12086			1.03473	0.736358			0.637152	1.60133

## Sheet: Fig.9
9a	DYRK1A	Ctrl	DM
		1.30239	1.47027
		0.73892	1.45687
		1.12824	2.0288
		1.38433	1.71133
		1.08991	1.322
		0.624759	1.45897
		0.907322	2.04219
		1.40248
9c
	DYRK1A	Ctrl	DM		p-T705	Ctrl	DM		p-S727	Ctrl	DM		STAT3	Ctrl	DM
		0.91982	1.09848			0.697373	0.819011			0.74528	1.10559			0.733008	0.905634
		0.976424	1.52852			0.878536	1.41642			0.863118	1.95537			0.979297	0.940666
		1.02406	1.72407			1.0608	1.63168			0.745458	2.39922			0.837572	0.874523
		1.02867	2.08354			1.35171	1.8907			0.97373	2.674			1.22889	1.07613
		1.05102	2.83974			1.01158	1.95758			1.67241	2.36164			1.22124	1.03926
9e
	DYRK1A	NC	DFU		p-T705	NC	DFU		p-S727	NC	DFU		STAT3	NC	DFU
		1.24228	1.74425			0.46197	1.62606			0.815286	1.64535			0.979561	1.09035
		0.994461	1.46269			1.02663	1.3672			0.716118	1.85238			0.961345	0.923247
		1.03792	1.26537			0.992196	1.68102			0.955914	2.06945			0.985437	1.26325
		0.888752	1.41036			1.23665	1.4526			1.32751	1.67033			1.06148	1.05933
		0.836592	1.36866			1.28255	1.66786			1.18517	1.77997			1.01218	1.20383

## Sheet: SFig.
3b
	Ctrl							miR-221-3p
DYRK1A	1.04234	0.959397	1.14759	0.671009	1.22736	1.05805		0.247106	0.329085	0.425289	0.51683	0.574753	0.622697
3c
	Ctrl							miR-221-3p
DYRK1A	1.08353	0.963718	0.952629					0.69491	0.561111	0.758015
4b
	siNC							siDYRK1A
DYRK1A	1.01124	0.901519	1.21171	0.660999	1.40956	0.971601		0.387684	0.60978	0.422631	0.407004	0.355353	0.672488
4c
	siNC							siDYRK1A
DYRK1A	1.11299	1.03516	0.850253					0.653729	0.451566	0.348738
